# Supplementary material for: Analysis of the Distribution of Lymph Node Metastases and Their Impact on the Prognosis in Ductal Adenocarcinoma of the Distal Part of the Pancreas—A Single-Center Retrospective Study
Source: Cancers (Basel). 2026 Jun 18;18(12):1988. doi: 10.3390/cancers18121988 (PMC13297199; doi:10.3390/cancers18121988)
Supplement: Supplementary file 1 [file cancers-18-01988-s001.zip]

Archive with 1 entries (1 files):
- cancers-4358073-supplementary.pdf
